# Supplementary material for: Harmine Inhibits Multiple TLR-Induced Inflammatory Expression through Modulation of NF-κB p65, JNK, and STAT1
Source: Life (Basel). 2022 Dec 3;12(12):2022. doi: 10.3390/life12122022 (PMC9787735; doi:10.3390/life12122022)
Supplement: Supplementary file 1 [file life-12-02022-s001.zip]

Archive with 1 entries (1 files):
- life-2013425-supplementary.pdf
